# Supplementary material for: Removing Lead from Contaminated Sediment Using Indium-Based Perovskite Precursor
Source: Nanomaterials (Basel). 2022 Dec 9;12(24):4395. doi: 10.3390/nano12244395 (PMC9783751; doi:10.3390/nano12244395)
Supplement: Supplementary file 1 [file nanomaterials-12-04395-s001.zip]

Archive with 1 entries (1 files):
- nanomaterials-2044375-supplementary.pdf
